# Supplementary material for: 3-Hy­droxy-2-meth­oxy­benzamide
Source: Acta Crystallogr Sect E Struct Rep Online. 2012 Nov 30;68(Pt 12):o3494. doi: 10.1107/S1600536812047769 (PMC3589065; doi:10.1107/S1600536812047769)
Supplement: Supplementary file 2 [file e-68-o3494-Isup2.hkl]

# 
# h,k,l, Fc-squared, Fo-squared, sigma(Fo-squared) and status flag 
# 
data_I
_shelx_title ' sh3198 in P2(1)/n' 
_shelx_refln_list_code          4 
_shelx_F_calc_maximum      106.05 
_exptl_crystal_F_000       352.00 
_reflns_d_resolution_high  0.8114 
 
loop_ 
 _symmetry_equiv_pos_as_xyz 
 'x, y, z' 
 '-x+1/2, y+1/2, -z+1/2' 
 '-x, -y, -z' 
 'x-1/2, -y-1/2, z-1/2' 
 
_cell_length_a     5.6293 
_cell_length_b    10.1826 
_cell_length_c    13.2402 
_cell_angle_alpha  90.000 
_cell_angle_beta   92.750 
_cell_angle_gamma  90.000 
 
_shelx_F_squared_multiplier     1.000 
 
loop_ 
 _refln_index_h 
 _refln_index_k 
 _refln_index_l 
 _refln_F_squared_calc 
 _refln_F_squared_meas 
 _refln_F_squared_sigma 
 _refln_observed_status 
   2   0   0     4210.52     4026.50     34.65 o 
   4   0   0       19.79       17.97      1.28 o 
   6   0   0       38.71       43.64      2.23 o 
   1   1   0     1453.07     1452.30     17.56 o 
   2   1   0      455.16      449.44      3.34 o 
   3   1   0       35.02       31.81      0.79 o 
   4   1   0       12.10       12.16      0.54 o 
   5   1   0       71.32       72.03      1.69 o 
   6   1   0      768.80      790.46      8.55 o 
   0   2   0       40.51       33.23      0.68 o 
   1   2   0     1584.87     1520.21     13.24 o 
   2   2   0       45.91       50.78      0.94 o 
   3   2   0     1040.00     1020.84      7.69 o 
   4   2   0        7.49        7.18      0.46 o 
   5   2   0      836.00      844.93      7.93 o 
   6   2   0      126.01      128.24      4.05 o 
   1   3   0     4258.65     4228.45     33.52 o 
   2   3   0      622.70      612.37      5.13 o 
   3   3   0      229.59      218.31      3.21 o 
   4   3   0       82.15       82.10      1.72 o 
   5   3   0       38.99       43.13      1.24 o 
   6   3   0        0.08       -0.50      0.71 o 
   0   4   0       31.15       22.19      0.86 o 
   1   4   0     1401.56     1385.07     11.48 o 
   2   4   0      717.81      728.86      6.09 o 
   3   4   0       62.44       59.70      1.04 o 
   4   4   0      235.69      228.28      2.74 o 
   5   4   0       72.25       73.50      1.86 o 
   6   4   0       49.34       52.58      2.02 o 
   1   5   0       17.04       13.16      0.61 o 
   2   5   0      461.78      450.62      4.44 o 
   3   5   0      825.47      804.86      6.93 o 
   4   5   0      238.35      235.66      3.44 o 
   5   5   0       12.13       11.70      0.97 o 
   6   5   0       19.26       21.79      1.50 o 
   0   6   0       93.38       87.10      1.73 o 
   1   6   0        0.44        0.30      0.33 o 
   2   6   0      101.59      111.63      2.23 o 
   3   6   0      470.48      472.45      5.33 o 
   4   6   0      616.54      615.87      6.28 o 
   5   6   0       10.45       10.73      1.08 o 
   6   6   0       47.53       49.73      2.06 o 
   1   7   0       40.63       38.23      0.96 o 
   2   7   0       91.80       88.26      1.64 o 
   3   7   0       35.31       34.97      1.30 o 
   4   7   0       25.33       21.65      1.11 o 
   5   7   0        1.11        1.27      0.80 o 
   0   8   0       70.01       66.20      1.95 o 
   1   8   0      325.14      329.66      3.68 o 
   2   8   0       49.64       52.77      1.38 o 
   3   8   0       43.90       41.26      1.29 o 
   4   8   0      110.93      106.20      2.32 o 
   5   8   0       43.43       40.00      1.82 o 
   1   9   0      119.50      121.63      3.12 o 
   2   9   0      156.64      161.93      2.42 o 
   3   9   0       13.18       13.69      1.00 o 
   4   9   0        0.00       -0.77      0.72 o 
   0  10   0       37.43       39.70      4.89 o 
   1  10   0      161.02      161.92      2.82 o 
   2  10   0        1.47        1.67      0.60 o 
   3  10   0        2.99        3.38      1.11 o 
   4  10   0       19.12       29.18      2.23 o 
   1  11   0        0.19       -0.92      0.68 o 
   2  11   0      166.44      156.48      3.36 o 
   3  11   0       46.34       44.82      2.08 o 
   0  12   0       89.30       90.79      4.14 o 
   1  12   0       16.12       14.51      1.50 o 
   2  12   0        0.01        0.74      0.83 o 
  -5   0   1      155.90      165.65      3.75 o 
  -3   0   1      318.58      327.83      3.98 o 
  -1   0   1       40.59       41.93      0.83 o 
   1   0   1        9.13        5.11      0.68 o 
   3   0   1       48.26       39.30      1.03 o 
   5   0   1       39.66       37.57      1.39 o 
  -6   1   1       29.32       30.79      1.41 o 
  -5   1   1      269.41      273.83      3.12 o 
  -4   1   1      317.98      313.10      2.71 o 
  -3   1   1       60.51       55.16      0.89 o 
  -2   1   1      471.18      467.55      3.49 o 
  -1   1   1      719.25      677.84      5.28 o 
   0   1   1      453.02      443.65      3.13 o 
   1   1   1     3664.85     3532.19     26.52 o 
   2   1   1        0.37       -0.08      0.19 o 
   3   1   1        0.79        0.17      0.30 o 
   4   1   1      102.88       97.16      1.45 o 
   5   1   1       26.90       32.94      1.05 o 
   6   1   1      386.67      391.39      5.07 o 
  -6   2   1        5.70        4.16      0.81 o 
  -5   2   1        9.83        8.14      0.71 o 
  -4   2   1       11.86       12.53      0.54 o 
  -3   2   1       12.42       13.42      0.61 o 
  -2   2   1      198.69      167.22      1.75 o 
  -1   2   1     8891.34     8337.63     67.11 o 
   0   2   1     4172.12     3994.34     25.70 o 
   1   2   1    11246.40    10695.62     92.23 o 
   2   2   1     2537.37     2626.84     19.63 o 
   3   2   1       12.20       15.00      0.58 o 
   4   2   1       91.99       92.77      1.58 o 
   5   2   1      264.55      269.74      3.32 o 
   6   2   1       55.16       52.56      1.94 o 
  -6   3   1       29.15       27.01      1.54 o 
  -5   3   1        2.84        2.21      0.50 o 
  -4   3   1      975.34      941.92      7.97 o 
  -3   3   1      187.97      185.21      2.35 o 
  -2   3   1      929.43      909.21      7.77 o 
  -1   3   1        5.23       11.39      0.44 o 
   0   3   1       52.61       40.90      0.85 o 
   1   3   1     2460.50     2532.59     21.81 o 
   2   3   1      634.22      594.90      6.35 o 
   3   3   1      124.50      113.58      2.14 o 
   4   3   1        1.30        2.32      0.41 o 
   5   3   1      665.93      664.41      7.18 o 
   6   3   1       39.74       44.31      1.83 o 
  -6   4   1       62.61       65.22      2.19 o 
  -5   4   1      799.58      789.49      7.08 o 
  -4   4   1      965.61      972.29      8.32 o 
  -3   4   1       12.55       14.43      0.70 o 
  -2   4   1      633.10      616.15      5.63 o 
  -1   4   1        3.19        1.18      0.34 o 
   0   4   1       49.45       47.31      0.79 o 
   1   4   1       41.51       43.29      0.96 o 
   2   4   1      119.35      119.92      1.87 o 
   3   4   1        1.61        2.95      0.46 o 
   4   4   1      101.83      101.31      1.66 o 
   5   4   1      105.87      105.22      2.17 o 
   6   4   1       41.51       47.58      2.12 o 
  -6   5   1        0.73        1.78      0.91 o 
  -5   5   1      131.76      127.00      2.48 o 
  -4   5   1      395.48      381.13      4.28 o 
  -3   5   1       45.19       39.83      0.94 o 
  -2   5   1        1.37        3.80      0.64 o 
  -1   5   1      405.15      381.89      3.80 o 
   0   5   1      953.39      958.56      7.30 o 
   1   5   1     1606.40     1678.40     15.05 o 
   2   5   1     1547.93     1557.14     17.29 o 
   3   5   1      202.36      198.57      2.41 o 
   4   5   1       69.00       64.96      1.86 o 
   5   5   1       22.70       21.11      1.27 o 
   6   5   1       56.24       57.33      2.12 o 
  -6   6   1       15.60       17.21      1.46 o 
  -5   6   1        0.64        1.08      0.74 o 
  -4   6   1       85.98       80.54      1.81 o 
  -3   6   1      111.50      105.41      1.72 o 
  -2   6   1       37.06       40.49      1.12 o 
  -1   6   1      133.57      139.09      1.94 o 
   0   6   1      180.23      198.70      2.14 o 
   1   6   1      418.84      450.05      4.51 o 
   2   6   1       99.30      109.93      1.77 o 
   3   6   1      752.23      737.62      6.60 o 
   4   6   1      329.99      324.05      4.19 o 
   5   6   1        2.27        2.75      0.81 o 
   6   6   1        0.92        1.59      1.24 o 
  -5   7   1        1.96        2.08      0.81 o 
  -4   7   1        0.00        0.79      0.57 o 
  -3   7   1     1042.92     1045.76      9.52 o 
  -2   7   1      228.85      228.98      2.73 o 
  -1   7   1      308.47      301.17      3.22 o 
   0   7   1       84.94       90.82      1.49 o 
   1   7   1      173.28      174.53      2.10 o 
   2   7   1      108.19      102.76      2.70 o 
   3   7   1       89.62       88.77      1.88 o 
   4   7   1      200.30      202.91      3.20 o 
   5   7   1       57.46       60.42      2.06 o 
  -5   8   1       15.76       18.26      2.07 o 
  -4   8   1       15.95       15.96      1.08 o 
  -3   8   1      362.98      359.70      4.24 o 
  -2   8   1      914.90      894.10      8.35 o 
  -1   8   1       90.00       94.68      1.87 o 
   0   8   1      132.42      137.10      2.44 o 
   1   8   1       12.04        9.96      0.70 o 
   2   8   1        2.93        1.89      0.60 o 
   3   8   1       37.89       36.99      1.26 o 
   4   8   1        8.24        7.16      1.00 o 
   5   8   1        9.87       14.51      1.48 o 
  -4   9   1        1.25        0.51      0.90 o 
  -3   9   1       10.07       10.58      0.85 o 
  -2   9   1       44.72       42.02      1.57 o 
  -1   9   1      129.33      133.18      2.40 o 
   0   9   1      279.37      283.68      3.83 o 
   1   9   1        0.18        0.86      0.57 o 
   2   9   1      114.13      109.25      2.06 o 
   3   9   1        1.99        1.12      0.65 o 
   4   9   1      119.88      101.55      3.01 o 
  -4  10   1        5.88        5.19      1.39 o 
  -3  10   1       10.45        9.19      1.09 o 
  -2  10   1      384.82      377.21      8.09 o 
  -1  10   1        2.52        2.92      0.66 o 
   0  10   1       18.42       20.75      1.04 o 
   1  10   1       13.95       15.59      1.36 o 
   2  10   1       38.66       34.43      1.55 o 
   3  10   1       15.80       15.58      1.28 o 
   4  10   1       46.64       48.53      2.28 o 
  -3  11   1       14.31       17.55      1.64 o 
  -2  11   1        0.86        1.12      0.71 o 
  -1  11   1      270.50      274.35      4.42 o 
   0  11   1       23.12       24.06      1.41 o 
   1  11   1        3.55        2.95      0.75 o 
   2  11   1       65.81       71.02      2.23 o 
   3  11   1       14.71       14.64      1.32 o 
  -2  12   1        5.22        3.67      1.01 o 
  -1  12   1       21.40       24.62      1.77 o 
   0  12   1       60.53       59.06      2.41 o 
   1  12   1       52.68       48.62      4.98 o 
  -6   0   2        1.77        1.66      1.03 o 
  -4   0   2        0.44       -0.17      0.58 o 
  -2   0   2       34.11       34.14      0.81 o 
   0   0   2      694.97      653.10      6.68 o 
   2   0   2     1098.34     1114.42     10.93 o 
   4   0   2        4.26        3.41      0.49 o 
   6   0   2      358.42      377.53      7.01 o 
  -6   1   2        5.81        5.38      0.87 o 
  -5   1   2        4.13        5.81      0.58 o 
  -4   1   2      208.02      212.40      2.26 o 
  -3   1   2      122.50      118.54      1.39 o 
  -2   1   2      446.20      437.49      3.36 o 
  -1   1   2       99.69       94.69      0.96 o 
   0   1   2        5.43        7.11      0.37 o 
   1   1   2     1874.24     1782.03     18.56 o 
   2   1   2      292.36      276.82      2.76 o 
   3   1   2       92.89       89.53      1.88 o 
   4   1   2      236.44      236.38      2.63 o 
   5   1   2       75.23       73.00      2.35 o 
   6   1   2      127.68      133.09      2.78 o 
  -6   2   2       10.60       10.51      1.11 o 
  -5   2   2      104.34      105.27      1.84 o 
  -4   2   2      344.21      348.54      3.36 o 
  -3   2   2      674.74      675.20      5.69 o 
  -2   2   2     1417.43     1467.89     13.95 o 
  -1   2   2        0.27        0.36      0.24 o 
   0   2   2      137.37      130.42      1.26 o 
   1   2   2      747.58      739.23      6.27 o 
   2   2   2       38.52       29.26      0.69 o 
   3   2   2      387.00      389.77      3.55 o 
   4   2   2       36.69       37.82      1.16 o 
   5   2   2      140.62      148.59      2.54 o 
   6   2   2       96.43      100.91      3.00 o 
  -6   3   2       81.17       85.61      5.24 o 
  -5   3   2        0.81        0.69      0.52 o 
  -4   3   2      609.14      576.68      5.36 o 
  -3   3   2      119.71      119.56      1.79 o 
  -2   3   2       99.82      114.13      1.64 o 
  -1   3   2      671.69      677.32      5.79 o 
   0   3   2      846.31      824.37      5.52 o 
   1   3   2      802.15      838.65      6.66 o 
   2   3   2      139.64      171.55      2.26 o 
   3   3   2      327.14      349.11      3.90 o 
   4   3   2        0.05        0.20      0.36 o 
   5   3   2        0.83        1.21      0.70 o 
   6   3   2        8.32       10.21      1.14 o 
  -6   4   2       67.23       67.69      2.25 o 
  -5   4   2       22.83       22.79      0.89 o 
  -4   4   2       16.56       15.02      0.94 o 
  -3   4   2       21.82       24.29      0.85 o 
  -2   4   2       55.69       58.46      1.23 o 
  -1   4   2       13.13       13.06      0.48 o 
   0   4   2      939.03     1004.06      7.45 o 
   1   4   2     1493.51     1509.98     11.66 o 
   2   4   2     5788.15     6008.89     51.51 o 
   3   4   2      870.81      873.68      8.60 o 
   4   4   2       16.15       16.15      0.75 o 
   5   4   2       30.93       30.71      1.46 o 
   6   4   2        3.17        5.29      1.01 o 
  -6   5   2       42.21       39.80      2.01 o 
  -5   5   2      101.58      102.96      2.03 o 
  -4   5   2      192.88      193.18      2.71 o 
  -3   5   2      483.60      473.15      4.87 o 
  -2   5   2        0.08        0.62      0.62 o 
  -1   5   2       10.26       11.11      0.55 o 
   0   5   2        5.89        3.56      0.36 o 
   1   5   2        0.04        0.08      0.25 o 
   2   5   2       69.36       66.12      1.54 o 
   3   5   2      489.46      485.13      4.90 o 
   4   5   2       19.64       18.74      0.91 o 
   5   5   2        9.15        9.98      1.78 o 
   6   5   2       71.72       67.64      2.29 o 
  -6   6   2       75.01       69.93      2.76 o 
  -5   6   2       11.16       11.61      1.14 o 
  -4   6   2      138.55      142.51      2.35 o 
  -3   6   2     1315.12     1273.50     11.29 o 
  -2   6   2      232.69      221.92      2.71 o 
  -1   6   2      651.56      635.97      5.55 o 
   0   6   2      110.02      111.95      1.46 o 
   1   6   2      162.84      184.07      2.15 o 
   2   6   2       46.98       45.34      1.07 o 
   3   6   2        1.02        0.40      0.44 o 
   4   6   2       61.58       65.82      1.65 o 
   5   6   2        1.00        1.42      0.77 o 
  -5   7   2       37.20       39.10      1.97 o 
  -4   7   2       35.11       33.66      1.23 o 
  -3   7   2      308.75      308.82      4.43 o 
  -2   7   2        4.28        4.36      0.53 o 
  -1   7   2       20.13       25.29      0.84 o 
   0   7   2     1100.53     1151.11      8.90 o 
   1   7   2        8.19        8.22      0.50 o 
   2   7   2        9.90       11.51      0.71 o 
   3   7   2      351.24      330.82      4.18 o 
   4   7   2      411.62      394.07      5.52 o 
   5   7   2       22.84       22.92      1.60 o 
  -5   8   2        6.66        4.79      1.16 o 
  -4   8   2       84.54       86.17      2.15 o 
  -3   8   2       44.80       46.71      1.59 o 
  -2   8   2      284.02      267.66      3.58 o 
  -1   8   2        5.92        7.20      0.65 o 
   0   8   2       47.14       52.87      1.21 o 
   1   8   2       68.16       71.76      1.34 o 
   2   8   2       40.77       41.28      1.24 o 
   3   8   2       87.26       89.12      2.15 o 
   4   8   2      223.51      196.28      5.00 o 
   5   8   2       39.13       30.33      1.88 o 
  -4   9   2        2.92        3.69      1.08 o 
  -3   9   2       30.50       31.61      1.46 o 
  -2   9   2      485.18      480.87      5.72 o 
  -1   9   2      277.34      288.60      3.60 o 
   0   9   2      162.46      168.19      2.72 o 
   1   9   2        0.19        0.89      0.48 o 
   2   9   2       19.90       21.04      1.08 o 
   3   9   2       38.57       42.28      3.51 o 
   4   9   2       57.51       51.96      2.26 o 
  -4  10   2       24.80       28.25      1.87 o 
  -3  10   2        5.16        6.55      0.91 o 
  -2  10   2      156.99      163.85      3.00 o 
  -1  10   2      538.98      553.02      6.50 o 
   0  10   2       59.25       56.20      3.99 o 
   1  10   2        3.18        3.88      0.73 o 
   2  10   2       22.39       19.86      1.36 o 
   3  10   2       13.84       16.82      1.16 o 
   4  10   2        1.73       -1.24      0.83 o 
  -3  11   2        7.90        8.43      1.07 o 
  -2  11   2       44.21       43.87      1.69 o 
  -1  11   2        0.08       -0.44      0.67 o 
   0  11   2        4.44        6.29      1.00 o 
   1  11   2       18.34       18.16      1.44 o 
   2  11   2        0.00        1.17      0.77 o 
   3  11   2        0.88        0.19      0.76 o 
  -1  12   2       99.36       97.51      2.71 o 
   0  12   2        2.22        1.59      0.90 o 
   1  12   2        0.04       -0.53      0.86 o 
  -5   0   3       80.33       87.10      2.11 o 
  -3   0   3     3779.94     3975.38     37.52 o 
  -1   0   3      849.85      751.06      7.34 o 
   1   0   3       14.65       17.58      1.27 o 
   3   0   3       29.33       27.76      1.11 o 
   5   0   3        4.58        5.44      1.43 o 
  -6   1   3       21.21       19.69      1.21 o 
  -5   1   3       51.45       54.56      1.40 o 
  -4   1   3      125.41      119.44      1.51 o 
  -3   1   3        2.68        4.31      0.38 o 
  -2   1   3     5295.83     5327.28     39.52 o 
  -1   1   3       37.04       39.08      0.68 o 
   0   1   3     1149.55     1166.85     11.26 o 
   1   1   3     1826.33     1803.82     13.54 o 
   2   1   3       58.88       57.06      1.39 o 
   3   1   3     1638.63     1718.25     14.30 o 
   4   1   3        2.90        3.14      0.40 o 
   5   1   3        0.08       -0.48      0.53 o 
   6   1   3        4.84        4.62      0.92 o 
  -6   2   3       20.35       21.59      1.70 o 
  -5   2   3       52.15       50.99      1.63 o 
  -4   2   3        1.40        1.28      0.43 o 
  -3   2   3        1.21        3.15      0.39 o 
  -2   2   3       70.65       59.40      1.05 o 
  -1   2   3     1035.99      938.91      7.76 o 
   0   2   3      942.71      895.15      7.50 o 
   1   2   3      168.59      136.67      1.76 o 
   2   2   3     1182.82     1233.10     11.13 o 
   3   2   3      374.71      403.04      4.30 o 
   4   2   3      203.45      199.97      2.59 o 
   5   2   3       59.61       59.84      1.59 o 
   6   2   3        0.43        0.28      0.78 o 
  -6   3   3        5.68        6.06      1.13 o 
  -5   3   3        0.04        0.56      0.45 o 
  -4   3   3      129.85      135.33      1.87 o 
  -3   3   3      148.45      135.62      1.93 o 
  -2   3   3      248.32      271.14      3.58 o 
  -1   3   3     1597.16     1604.92     20.38 o 
   0   3   3      126.04      126.81      1.42 o 
   1   3   3       65.44       57.67      0.94 o 
   2   3   3      169.64      173.01      2.14 o 
   3   3   3       35.60       40.41      1.08 o 
   4   3   3       66.86       63.33      1.26 o 
   5   3   3       42.08       40.27      1.57 o 
   6   3   3      105.11      110.08      3.89 o 
  -6   4   3        2.64        2.13      0.85 o 
  -5   4   3       54.67       48.93      1.32 o 
  -4   4   3       60.33       60.94      1.55 o 
  -3   4   3       11.88       15.04      0.81 o 
  -2   4   3      143.61      155.22      2.88 o 
  -1   4   3      720.46      784.40      8.15 o 
   0   4   3      430.10      449.70      3.70 o 
   1   4   3       37.45       49.03      0.87 o 
   2   4   3       76.60       61.94      1.31 o 
   3   4   3       68.89       68.54      1.51 o 
   4   4   3      205.39      207.94      3.75 o 
   5   4   3        1.89        2.20      0.98 o 
   6   4   3       17.08       19.73      1.42 o 
  -6   5   3      155.45      166.79      4.06 o 
  -5   5   3       97.19      100.22      1.88 o 
  -4   5   3        6.71        7.93      1.07 o 
  -3   5   3       54.92       52.11      1.33 o 
  -2   5   3      111.21      130.46      1.98 o 
  -1   5   3      281.71      284.57      3.00 o 
   0   5   3       70.61       87.09      1.27 o 
   1   5   3      240.53      278.89      2.92 o 
   2   5   3      412.65      425.73      4.71 o 
   3   5   3      141.66      134.58      2.64 o 
   4   5   3      150.28      154.79      2.71 o 
   5   5   3        9.64       11.28      1.24 o 
   6   5   3        0.82        1.74      1.01 o 
  -6   6   3       77.71       81.63      2.96 o 
  -5   6   3        0.26        1.63      0.82 o 
  -4   6   3       20.38       19.67      1.07 o 
  -3   6   3       19.98       23.75      1.40 o 
  -2   6   3        5.76        6.26      0.59 o 
  -1   6   3      110.34      109.33      1.79 o 
   0   6   3      175.58      186.86      2.18 o 
   1   6   3      770.01      826.27      6.57 o 
   2   6   3       23.73       21.08      0.96 o 
   3   6   3      464.48      448.33      5.24 o 
   4   6   3      116.50      120.07      2.58 o 
   5   6   3       18.01       18.68      1.50 o 
  -5   7   3        0.05        0.92      0.89 o 
  -4   7   3       10.38       12.52      1.24 o 
  -3   7   3        0.82        0.86      0.62 o 
  -2   7   3      153.94      150.91      2.26 o 
  -1   7   3      110.52      111.25      1.92 o 
   0   7   3        8.59       10.65      0.63 o 
   1   7   3       33.83       35.48      0.90 o 
   2   7   3       14.32       15.69      0.89 o 
   3   7   3      105.84      103.18      2.52 o 
   4   7   3      129.11      125.93      3.16 o 
   5   7   3       51.77       53.14      2.81 o 
  -5   8   3       10.15        7.64      1.32 o 
  -4   8   3        0.15        0.21      0.64 o 
  -3   8   3       11.39       11.63      1.17 o 
  -2   8   3      323.22      329.94      4.10 o 
  -1   8   3      216.51      214.73      3.02 o 
   0   8   3       28.00       33.71      1.13 o 
   1   8   3       31.00       26.69      0.90 o 
   2   8   3        6.23        5.38      0.75 o 
   3   8   3       83.54       82.65      2.38 o 
   4   8   3        8.70        7.50      1.19 o 
   5   8   3        9.58       15.41      1.83 o 
  -4   9   3       15.07       13.49      1.22 o 
  -3   9   3        3.43        2.63      0.81 o 
  -2   9   3      156.28      151.94      3.02 o 
  -1   9   3        8.42       10.27      0.97 o 
   0   9   3       36.33       32.17      1.68 o 
   1   9   3       95.56       99.63      2.03 o 
   2   9   3      123.08      129.64      3.52 o 
   3   9   3        4.97        6.46      1.05 o 
   4   9   3      172.12      165.17      4.45 o 
  -4  10   3       53.72       61.62      3.15 o 
  -3  10   3        7.05        5.86      0.99 o 
  -2  10   3       14.57       16.93      1.16 o 
  -1  10   3        2.50        3.70      0.84 o 
   0  10   3       58.92       58.32      2.26 o 
   1  10   3      151.76      147.53      3.34 o 
   2  10   3       51.70       50.26      1.82 o 
   3  10   3       63.80       62.96      2.04 o 
  -3  11   3       40.85       48.43      2.25 o 
  -2  11   3       37.49       36.40      1.61 o 
  -1  11   3      360.12      375.61      5.14 o 
   0  11   3      108.62      116.24      3.08 o 
   1  11   3       59.62       60.52      3.18 o 
   2  11   3        0.25        1.18      0.80 o 
   3  11   3       38.18       36.24      1.74 o 
  -1  12   3        8.17        7.29      1.16 o 
   0  12   3      537.61      555.75      8.63 o 
   1  12   3       47.32       49.55      2.69 o 
  -6   0   4       19.84       17.74      1.63 o 
  -4   0   4      154.28      151.61      2.63 o 
  -2   0   4       55.22       39.83      1.03 o 
   0   0   4     1526.11     1439.22     20.73 o 
   2   0   4      565.95      574.02      6.71 o 
   4   0   4     1765.20     1815.02     26.29 o 
   6   0   4      120.23      132.26      5.29 o 
  -6   1   4        5.05        4.22      0.84 o 
  -5   1   4        3.61        4.52      0.56 o 
  -4   1   4        0.60        1.31      0.36 o 
  -3   1   4      347.09      338.31      3.30 o 
  -2   1   4      449.90      433.09      3.56 o 
  -1   1   4     1768.60     1706.38     11.09 o 
   0   1   4        1.49        2.67      0.31 o 
   1   1   4        4.46        4.33      0.38 o 
   2   1   4      313.21      314.85      3.16 o 
   3   1   4       72.86       66.00      1.32 o 
   4   1   4       77.63       79.71      1.60 o 
   5   1   4      134.23      131.60      2.36 o 
   6   1   4        5.93        8.17      1.05 o 
  -6   2   4        0.20        0.31      0.78 o 
  -5   2   4        0.48        0.96      0.50 o 
  -4   2   4      231.80      242.26      2.65 o 
  -3   2   4       20.54       25.87      0.73 o 
  -2   2   4     1176.80     1238.03      9.14 o 
  -1   2   4      609.14      660.25      6.43 o 
   0   2   4      117.37      114.43      1.66 o 
   1   2   4      412.44      397.77      3.48 o 
   2   2   4      232.95      265.74      3.13 o 
   3   2   4       65.55       78.25      1.33 o 
   4   2   4      139.82      140.97      2.21 o 
   5   2   4       16.64       14.09      1.07 o 
   6   2   4       30.55       31.55      1.59 o 
  -6   3   4       33.33       37.24      1.71 o 
  -5   3   4       25.42       25.12      1.07 o 
  -4   3   4       74.32       72.44      1.42 o 
  -3   3   4      465.12      470.06      4.37 o 
  -2   3   4       71.66       66.56      1.13 o 
  -1   3   4     2222.61     2322.90     27.88 o 
   0   3   4        3.86        8.43      0.34 o 
   1   3   4       51.80       47.67      0.88 o 
   2   3   4      265.34      307.54      3.52 o 
   3   3   4      234.62      244.94      3.64 o 
   4   3   4       44.51       46.68      1.53 o 
   5   3   4        2.11        2.42      1.20 o 
   6   3   4       11.08       13.83      1.27 o 
  -6   4   4       48.81       57.10      2.43 o 
  -5   4   4       26.90       26.09      1.33 o 
  -4   4   4       43.41       42.12      1.44 o 
  -3   4   4       38.95       38.78      1.36 o 
  -2   4   4       71.36       72.81      1.85 o 
  -1   4   4      138.76      135.15      1.89 o 
   0   4   4      377.26      384.29      3.61 o 
   1   4   4        2.41        5.72      0.39 o 
   2   4   4       18.72       13.66      1.06 o 
   3   4   4       66.19       72.80      1.74 o 
   4   4   4        0.23       -0.01      0.56 o 
   5   4   4      225.24      204.05      3.64 o 
   6   4   4       17.15       15.79      1.53 o 
  -6   5   4       29.55       38.81      2.14 o 
  -5   5   4        1.66        1.95      0.71 o 
  -4   5   4        1.32        0.84      0.55 o 
  -3   5   4        8.11       10.32      0.71 o 
  -2   5   4        0.39        0.69      0.36 o 
  -1   5   4       22.64       31.01      2.07 o 
   0   5   4      451.85      458.69      4.08 o 
   1   5   4        9.87        7.75      0.46 o 
   2   5   4       40.95       39.47      1.12 o 
   3   5   4       23.31       27.89      1.19 o 
   4   5   4        1.83        2.78      0.89 o 
   5   5   4        5.77        6.09      1.56 o 
   6   5   4       21.10       23.18      2.28 o 
  -5   6   4       79.47       79.74      2.31 o 
  -4   6   4       13.13       11.44      1.19 o 
  -3   6   4      599.36      595.63      7.13 o 
  -2   6   4       47.55       41.65      1.12 o 
  -1   6   4      444.00      447.01      5.99 o 
   0   6   4      313.01      318.49      3.50 o 
   1   6   4       91.34      102.31      1.51 o 
   2   6   4       94.56       96.20      1.84 o 
   3   6   4       15.94       17.78      1.03 o 
   4   6   4        1.12       -0.97      1.01 o 
   5   6   4       56.57       59.09      2.32 o 
  -5   7   4      174.43      187.75      3.68 o 
  -4   7   4        4.17        2.81      0.80 o 
  -3   7   4        0.02       -0.34      0.59 o 
  -2   7   4        3.46        3.22      0.56 o 
  -1   7   4      144.22      141.31      2.06 o 
   0   7   4       30.31       37.13      1.00 o 
   1   7   4      165.52      156.72      1.90 o 
   2   7   4       11.80        9.41      0.81 o 
   3   7   4       68.17       55.40      2.31 o 
   4   7   4        7.61        6.31      2.19 o 
   5   7   4       68.78       65.37      2.98 o 
  -5   8   4      205.33      235.67      4.34 o 
  -4   8   4       12.88       14.68      1.75 o 
  -3   8   4       27.30       29.97      1.69 o 
  -2   8   4      102.14       98.76      2.94 o 
  -1   8   4        1.18        0.97      0.57 o 
   0   8   4      369.00      378.96      4.62 o 
   1   8   4       31.04       29.91      1.04 o 
   2   8   4      379.53      357.45      5.51 o 
   3   8   4        0.01        0.34      0.94 o 
   4   8   4       98.66       95.09      5.15 o 
  -4   9   4       65.84       68.01      2.67 o 
  -3   9   4        4.87        4.25      0.96 o 
  -2   9   4        0.13        0.47      0.94 o 
  -1   9   4        0.06        0.44      0.64 o 
   0   9   4       39.11       38.04      3.40 o 
   1   9   4       46.49       43.71      1.38 o 
   2   9   4       53.22       52.90      1.96 o 
   3   9   4        8.80        9.81      1.01 o 
   4   9   4        5.09        4.62      1.29 o 
  -3  10   4        3.12        5.33      1.27 o 
  -2  10   4       48.97       48.94      2.84 o 
  -1  10   4      213.16      208.07      3.71 o 
   0  10   4      203.81      208.61      4.14 o 
   1  10   4      176.58      172.19      3.67 o 
   2  10   4       19.54       16.01      1.31 o 
   3  10   4       63.00       61.63      2.03 o 
  -2  11   4       25.14       27.62      1.60 o 
  -1  11   4       40.15       34.08      1.66 o 
   0  11   4       10.95       13.19      2.46 o 
   1  11   4        2.57        1.86      1.11 o 
   2  11   4        0.01        0.23      0.77 o 
  -1  12   4        2.79        4.38      1.04 o 
   0  12   4       14.48       15.67      1.62 o 
   1  12   4      150.28      148.94      4.45 o 
  -5   0   5        6.82        4.86      0.81 o 
  -3   0   5       65.77       66.79      1.37 o 
  -1   0   5      611.44      609.16      6.28 o 
   1   0   5        1.60        2.91      0.29 o 
   3   0   5      476.36      537.14      7.94 o 
   5   0   5      203.49      191.11      4.28 o 
  -6   1   5       33.07       29.87      1.53 o 
  -5   1   5        2.41        2.89      0.55 o 
  -4   1   5        6.89        6.00      0.50 o 
  -3   1   5        0.51        1.32      0.34 o 
  -2   1   5      115.34      121.13      1.38 o 
  -1   1   5      304.54      331.26      3.31 o 
   0   1   5      146.86      148.70      2.54 o 
   1   1   5      512.57      546.19      3.62 o 
   2   1   5       95.10       89.80      1.27 o 
   3   1   5       17.19       12.71      0.57 o 
   4   1   5      139.83      144.51      2.50 o 
   5   1   5        0.15        0.04      0.58 o 
   6   1   5       38.17       37.61      1.66 o 
  -6   2   5        9.04        7.46      1.22 o 
  -5   2   5       49.99       44.78      1.35 o 
  -4   2   5       55.37       54.44      1.16 o 
  -3   2   5       27.36       21.50      0.68 o 
  -2   2   5       75.43       64.22      1.15 o 
  -1   2   5       36.10       36.69      0.71 o 
   0   2   5      122.19      117.74      1.77 o 
   1   2   5        1.18        2.30      0.32 o 
   2   2   5      239.56      241.89      2.38 o 
   3   2   5      175.23      190.18      2.33 o 
   4   2   5       46.93       54.67      1.61 o 
   5   2   5      376.29      368.10      5.18 o 
   6   2   5        7.66        6.60      1.17 o 
  -6   3   5        6.38        6.73      1.20 o 
  -5   3   5        0.47        0.64      0.55 o 
  -4   3   5        1.94        1.13      0.45 o 
  -3   3   5       88.45       90.57      1.63 o 
  -2   3   5      810.40      786.72      9.18 o 
  -1   3   5        2.80        5.67      0.49 o 
   0   3   5     1279.23     1323.09     13.50 o 
   1   3   5       30.52       33.49      0.83 o 
   2   3   5       49.18       50.57      1.14 o 
   3   3   5       64.11       66.44      1.90 o 
   4   3   5        3.40        3.70      0.70 o 
   5   3   5       32.85       34.95      1.98 o 
   6   3   5        1.75        1.42      1.08 o 
  -6   4   5        0.87       -0.44      0.90 o 
  -5   4   5        0.01        0.40      0.61 o 
  -4   4   5       96.34       90.39      1.88 o 
  -3   4   5      256.68      263.52      3.29 o 
  -2   4   5      554.17      592.18      6.03 o 
  -1   4   5      287.17      279.35      3.13 o 
   0   4   5       31.70       27.75      0.81 o 
   1   4   5       68.22       68.69      1.21 o 
   2   4   5      325.32      350.18      4.33 o 
   3   4   5      173.54      182.52      3.30 o 
   4   4   5      135.64      130.53      2.58 o 
   5   4   5        9.92       11.15      1.22 o 
   6   4   5        0.12        1.04      0.94 o 
  -6   5   5       35.06       37.34      2.74 o 
  -5   5   5      153.87      158.00      2.91 o 
  -4   5   5       35.81       31.78      2.12 o 
  -3   5   5       34.03       28.60      1.00 o 
  -2   5   5      410.41      418.62      4.64 o 
  -1   5   5       11.75       10.31      0.75 o 
   0   5   5     1124.22     1156.24     11.46 o 
   1   5   5        6.17        5.93      0.44 o 
   2   5   5      148.48      138.43      2.34 o 
   3   5   5      250.75      239.72      4.00 o 
   4   5   5       82.04       58.60      3.00 o 
   5   5   5       29.51       29.48      1.71 o 
  -5   6   5       16.80       19.95      1.56 o 
  -4   6   5       99.22      102.28      2.42 o 
  -3   6   5       48.77       52.16      1.56 o 
  -2   6   5        0.01        0.65      0.53 o 
  -1   6   5        1.80        3.68      0.65 o 
   0   6   5       30.96       28.41      1.78 o 
   1   6   5       40.16       42.56      1.01 o 
   2   6   5       49.07       47.66      2.11 o 
   3   6   5       22.27       17.63      1.55 o 
   4   6   5      170.09      142.53      4.75 o 
   5   6   5        5.20        5.12      1.09 o 
  -5   7   5       73.82       80.61      2.71 o 
  -4   7   5        0.70        2.61      1.06 o 
  -3   7   5      158.27      153.75      4.52 o 
  -2   7   5       37.28       41.10      1.62 o 
  -1   7   5       25.52       23.84      1.63 o 
   0   7   5       74.60       77.79      1.67 o 
   1   7   5      154.93      154.28      2.92 o 
   2   7   5       32.43       26.61      1.29 o 
   3   7   5       66.06       62.21      3.30 o 
   4   7   5        2.28        2.76      1.75 o 
   5   7   5       29.67       23.88      2.04 o 
  -5   8   5        1.85        0.18      0.96 o 
  -4   8   5      235.28      235.10      4.79 o 
  -3   8   5       23.18       22.68      1.33 o 
  -2   8   5      234.30      241.46      4.95 o 
  -1   8   5       25.15       25.16      1.86 o 
   0   8   5        0.01        0.78      0.61 o 
   1   8   5       99.47      100.31      3.22 o 
   2   8   5      555.48      526.47      7.34 o 
   3   8   5       65.22       48.02      4.03 o 
   4   8   5        1.40        3.21      1.45 o 
  -4   9   5      308.77      327.93      5.75 o 
  -3   9   5       28.10       31.05      2.02 o 
  -2   9   5       27.80       32.12      1.92 o 
  -1   9   5       21.94       26.45      1.49 o 
   0   9   5       39.38       37.74      1.70 o 
   1   9   5       48.50       50.15      2.42 o 
   2   9   5       33.14       26.53      1.46 o 
   3   9   5       29.02       19.39      1.59 o 
   4   9   5       79.13       73.59      3.82 o 
  -3  10   5       44.73       45.46      2.44 o 
  -2  10   5        8.98        9.92      1.29 o 
  -1  10   5        0.04       -1.11      0.74 o 
   0  10   5        3.65        3.96      0.96 o 
   1  10   5      173.84      174.00      4.59 o 
   2  10   5        1.84        1.55      0.83 o 
   3  10   5        5.10        6.59      1.08 o 
  -2  11   5       32.95       34.86      1.94 o 
  -1  11   5       98.70      107.73      3.03 o 
   0  11   5       32.25       31.58      2.25 o 
   1  11   5       64.33       59.51      3.43 o 
   2  11   5        0.95       -0.50      0.81 o 
  -6   0   6      475.76      454.06     14.78 o 
  -4   0   6      423.23      400.31      5.15 o 
  -2   0   6      227.17      198.40      4.27 o 
   0   0   6      283.41      258.12      3.86 o 
   2   0   6        2.81        1.32      0.67 o 
   4   0   6        0.06        0.32      0.86 o 
   6   0   6      130.60      135.92      6.86 o 
  -6   1   6       39.08       34.49      1.89 o 
  -5   1   6       25.83       30.27      1.17 o 
  -4   1   6        1.25        2.05      0.43 o 
  -3   1   6       31.17       30.43      1.07 o 
  -2   1   6      202.14      214.32      2.48 o 
  -1   1   6      445.87      490.26      4.81 o 
   0   1   6      830.19      934.92      7.86 o 
   1   1   6      408.10      434.65      3.45 o 
   2   1   6      280.79      274.29      2.47 o 
   3   1   6        5.84        8.28      0.67 o 
   4   1   6        0.76        1.14      0.54 o 
   5   1   6        0.43        0.04      0.62 o 
   6   1   6        2.97        4.40      1.24 o 
  -6   2   6        0.09       -0.78      0.99 o 
  -5   2   6       18.01       17.53      0.98 o 
  -4   2   6        1.20        2.78      0.47 o 
  -3   2   6      120.06      114.64      1.60 o 
  -2   2   6      145.99      145.65      2.06 o 
  -1   2   6     1696.61     1856.94     21.45 o 
   0   2   6        3.36        1.86      0.47 o 
   1   2   6       15.34       19.52      0.57 o 
   2   2   6      125.51      149.75      1.73 o 
   3   2   6       73.39       78.66      1.49 o 
   4   2   6      179.66      179.62      2.73 o 
   5   2   6        6.00        4.94      0.94 o 
   6   2   6        0.66       -0.44      0.86 o 
  -6   3   6        7.87        9.59      1.34 o 
  -5   3   6      119.85      109.27      2.33 o 
  -4   3   6       19.54       14.37      0.96 o 
  -3   3   6      219.59      207.86      2.55 o 
  -2   3   6      104.60      102.05      1.74 o 
  -1   3   6       51.50       65.64      1.03 o 
   0   3   6      218.32      214.63      2.96 o 
   1   3   6      792.10      838.19      7.94 o 
   2   3   6       96.93       95.32      1.85 o 
   3   3   6       19.33       19.81      0.93 o 
   4   3   6       92.00       87.06      2.76 o 
   5   3   6      208.42      205.89      5.64 o 
   6   3   6        0.13       -0.56      0.88 o 
  -6   4   6        5.80        5.47      1.56 o 
  -5   4   6       31.84       31.40      1.36 o 
  -4   4   6        2.88        1.43      0.64 o 
  -3   4   6       56.46       58.04      1.40 o 
  -2   4   6      165.59      188.96      2.88 o 
  -1   4   6      220.88      232.55      2.78 o 
   0   4   6       45.43       44.32      0.85 o 
   1   4   6      253.27      240.84      3.24 o 
   2   4   6       53.52       52.84      1.66 o 
   3   4   6       19.57       23.60      0.93 o 
   4   4   6      301.50      283.45      4.82 o 
   5   4   6       53.21       39.51      2.17 o 
  -5   5   6       92.15       90.58      2.42 o 
  -4   5   6       15.64       12.39      1.00 o 
  -3   5   6       47.71       42.91      1.31 o 
  -2   5   6      163.35      179.70      3.09 o 
  -1   5   6       47.81       39.66      1.24 o 
   0   5   6       45.62       45.25      1.15 o 
   1   5   6      182.84      178.23      2.90 o 
   2   5   6        0.53       -0.30      0.56 o 
   3   5   6       45.86       45.20      2.11 o 
   4   5   6       13.31       13.11      1.48 o 
   5   5   6        1.92       -0.38      0.87 o 
  -5   6   6       10.20        9.63      1.23 o 
  -4   6   6       40.20       41.15      1.57 o 
  -3   6   6      176.08      171.38      2.71 o 
  -2   6   6        0.04        0.07      0.53 o 
  -1   6   6        5.58        4.06      0.67 o 
   0   6   6       58.66       65.89      1.44 o 
   1   6   6      395.98      394.20      6.53 o 
   2   6   6        2.46        1.64      0.69 o 
   3   6   6      797.18      770.82     11.75 o 
   4   6   6       19.72       14.37      1.88 o 
   5   6   6       32.70       34.38      1.91 o 
  -5   7   6      112.52      114.06      3.16 o 
  -4   7   6        8.04        6.09      1.00 o 
  -3   7   6       49.37       41.58      1.44 o 
  -2   7   6       18.77       21.47      1.14 o 
  -1   7   6       60.95       59.19      1.66 o 
   0   7   6       36.28       39.15      1.24 o 
   1   7   6      196.67      198.54      3.49 o 
   2   7   6       21.85       18.95      1.10 o 
   3   7   6       64.87       49.71      2.83 o 
   4   7   6        2.27        0.76      1.24 o 
   5   7   6       15.91       14.51      1.51 o 
  -4   8   6       22.15       27.17      1.57 o 
  -3   8   6        0.01        0.73      0.93 o 
  -2   8   6      208.99      193.93      4.31 o 
  -1   8   6       25.10       24.24      1.34 o 
   0   8   6      109.84      107.34      2.66 o 
   1   8   6       10.24       10.03      1.63 o 
   2   8   6        5.90        7.13      1.08 o 
   3   8   6      134.59      130.06      3.39 o 
   4   8   6       24.68       20.49      4.34 o 
  -4   9   6       56.77       62.81      2.27 o 
  -3   9   6        5.80        6.27      1.27 o 
  -2   9   6       56.45       62.09      2.48 o 
  -1   9   6      128.27      127.75      3.42 o 
   0   9   6        4.78        6.35      1.17 o 
   1   9   6       55.89       51.85      3.06 o 
   2   9   6       27.17       27.28      1.60 o 
   3   9   6       53.61       56.87      2.35 o 
  -3  10   6       78.86       82.92      3.20 o 
  -2  10   6      142.24      146.72      3.57 o 
  -1  10   6      359.52      377.43      6.11 o 
   0  10   6      134.04      135.07      3.74 o 
   1  10   6        8.11       10.15      4.03 o 
   2  10   6      281.56      258.60      7.13 o 
   3  10   6        5.67        8.94      1.29 o 
  -2  11   6        2.82        3.28      1.09 o 
  -1  11   6        0.95        1.53      1.00 o 
   0  11   6       46.61       48.25      3.32 o 
   1  11   6        2.02       -1.04      1.83 o 
   2  11   6        3.00        6.56      2.55 o 
  -5   0   7       24.30       25.15      2.11 o 
  -3   0   7        5.59        6.58      0.73 o 
  -1   0   7      197.40      238.08      3.91 o 
   1   0   7      819.26      930.08     11.86 o 
   3   0   7       10.91        7.08      0.81 o 
   5   0   7        0.57        1.08      1.05 o 
  -6   1   7        1.50        2.05      1.45 o 
  -5   1   7       35.36       33.35      1.70 o 
  -4   1   7      259.15      263.81      2.86 o 
  -3   1   7        0.21        0.16      0.31 o 
  -2   1   7      266.85      256.07      2.37 o 
  -1   1   7       46.61       54.35      1.04 o 
   0   1   7     1343.04     1483.64     14.47 o 
   1   1   7      477.10      522.30      4.64 o 
   2   1   7      577.29      609.52      5.84 o 
   3   1   7        1.21        0.79      0.34 o 
   4   1   7       54.32       49.12      1.68 o 
   5   1   7       81.20       83.64      2.41 o 
   6   1   7       55.04       50.48      3.23 o 
  -6   2   7       58.40       53.38      2.32 o 
  -5   2   7      109.04       96.33      2.01 o 
  -4   2   7       86.90       80.91      1.78 o 
  -3   2   7       48.83       41.99      0.90 o 
  -2   2   7       69.33       73.91      1.35 o 
  -1   2   7      176.00      205.45      2.33 o 
   0   2   7      351.93      368.79      4.30 o 
   1   2   7      151.99      150.17      1.74 o 
   2   2   7       11.88       13.85      0.49 o 
   3   2   7        1.90        0.88      0.37 o 
   4   2   7        3.31        4.18      0.93 o 
   5   2   7       48.92       49.14      2.02 o 
   6   2   7       21.89       21.61      1.84 o 
  -6   3   7       29.89       34.11      2.59 o 
  -5   3   7      190.33      175.12      3.31 o 
  -4   3   7      108.95      123.59      2.26 o 
  -3   3   7        7.07        5.11      0.58 o 
  -2   3   7        5.17        4.88      0.54 o 
  -1   3   7      342.80      367.21      4.12 o 
   0   3   7       63.18       79.45      1.53 o 
   1   3   7      149.03      162.71      2.01 o 
   2   3   7      355.48      372.41      3.50 o 
   3   3   7      160.42      156.22      2.98 o 
   4   3   7       30.43       24.97      1.56 o 
   5   3   7       31.79       32.83      1.97 o 
  -6   4   7       14.27       13.23      1.36 o 
  -5   4   7        9.67       10.79      1.31 o 
  -4   4   7        6.11        4.29      0.76 o 
  -3   4   7       20.00       18.49      0.89 o 
  -2   4   7      198.79      201.19      3.20 o 
  -1   4   7       57.45       63.34      1.15 o 
   0   4   7        4.45        5.01      0.51 o 
   1   4   7      371.85      363.59      4.94 o 
   2   4   7      318.87      328.96      4.27 o 
   3   4   7        0.16       -0.16      0.42 o 
   4   4   7      126.80      123.87      2.92 o 
   5   4   7       15.69       13.16      1.50 o 
  -5   5   7      281.38      274.02      4.46 o 
  -4   5   7      359.21      332.26      4.78 o 
  -3   5   7      187.04      206.61      3.25 o 
  -2   5   7      232.29      226.78      3.42 o 
  -1   5   7       60.35       66.48      1.89 o 
   0   5   7       14.13       13.96      0.58 o 
   1   5   7       37.48       36.62      1.49 o 
   2   5   7      100.98      108.21      2.57 o 
   3   5   7       36.67       36.67      1.89 o 
   4   5   7      150.77      149.65      5.74 o 
   5   5   7       19.14       16.54      1.64 o 
  -5   6   7       25.24       23.40      1.56 o 
  -4   6   7        4.74        2.20      0.77 o 
  -3   6   7      180.65      145.86      2.87 o 
  -2   6   7        6.09        5.79      0.75 o 
  -1   6   7      203.02      197.28      3.07 o 
   0   6   7       24.72       24.77      0.96 o 
   1   6   7        8.44        8.77      1.01 o 
   2   6   7        8.86       11.26      1.21 o 
   3   6   7       68.39       70.16      2.65 o 
   4   6   7        6.50        5.66      1.48 o 
   5   6   7        1.56        1.12      1.01 o 
  -5   7   7       30.38       32.97      1.78 o 
  -4   7   7        3.60        2.11      0.79 o 
  -3   7   7       15.63       12.64      1.38 o 
  -2   7   7       37.64       33.14      1.51 o 
  -1   7   7      308.79      312.60      4.39 o 
   0   7   7      923.62      928.50     11.72 o 
   1   7   7       31.44       27.96      2.10 o 
   2   7   7      176.27      174.58      4.36 o 
   3   7   7        5.77        5.72      0.94 o 
   4   7   7       30.01       22.70      3.49 o 
  -4   8   7       18.99       18.33      1.68 o 
  -3   8   7       11.05       11.56      2.18 o 
  -2   8   7        0.23        0.04      0.87 o 
  -1   8   7      339.49      346.41      5.39 o 
   0   8   7      152.28      158.27      3.36 o 
   1   8   7       52.96       47.94      2.88 o 
   2   8   7       12.48       10.86      4.38 o 
   3   8   7       27.81       20.68      1.39 o 
   4   8   7       69.58       73.88      5.04 o 
  -3   9   7       10.77       12.96      1.55 o 
  -2   9   7        0.00       -0.18      0.77 o 
  -1   9   7       27.50       28.22      1.68 o 
   0   9   7       30.90       31.92      2.67 o 
   1   9   7       29.98       31.19      2.54 o 
   2   9   7       14.10       12.17      1.86 o 
   3   9   7        2.52        4.78      1.60 o 
  -3  10   7       16.70       20.28      1.85 o 
  -2  10   7      334.29      330.15      5.79 o 
  -1  10   7        0.22       -1.24      0.83 o 
   0  10   7       21.82       23.46      2.62 o 
   1  10   7        3.12        2.80      1.55 o 
   2  10   7       11.77       12.50      2.80 o 
  -1  11   7      222.56      220.43      4.52 o 
   0  11   7       19.53       22.68      2.62 o 
   1  11   7       39.60       35.52      3.01 o 
  -6   0   8       22.12       17.28      3.28 o 
  -4   0   8      319.07      329.56      7.20 o 
  -2   0   8        0.22       -0.03      0.26 o 
   0   0   8      423.44      488.09      7.00 o 
   2   0   8       28.75       23.43      0.98 o 
   4   0   8       91.35       89.45      4.60 o 
  -6   1   8        0.37        0.26      1.03 o 
  -5   1   8        0.10       -0.23      0.73 o 
  -4   1   8       10.93       14.92      0.86 o 
  -3   1   8      922.40      894.76      7.15 o 
  -2   1   8      192.89      189.01      2.26 o 
  -1   1   8       91.23      100.29      1.52 o 
   0   1   8      657.20      725.24      6.32 o 
   1   1   8      137.64      132.05      1.61 o 
   2   1   8       62.46       63.08      1.13 o 
   3   1   8      467.77      448.84      4.71 o 
   4   1   8       25.06       22.72      1.44 o 
   5   1   8        1.91        2.22      0.95 o 
  -6   2   8       26.76       26.26      1.78 o 
  -5   2   8       79.50       77.13      2.18 o 
  -4   2   8        5.88        6.03      0.87 o 
  -3   2   8       18.37       14.45      0.62 o 
  -2   2   8       14.66       16.78      0.82 o 
  -1   2   8       38.74       34.68      0.76 o 
   0   2   8       10.20       11.04      0.66 o 
   1   2   8     1035.09     1088.14      9.16 o 
   2   2   8       80.10       77.65      1.74 o 
   3   2   8       24.92       28.21      1.02 o 
   4   2   8      132.31      137.25      3.40 o 
   5   2   8       18.51       18.02      1.97 o 
  -5   3   8      455.22      467.66      6.27 o 
  -4   3   8      425.78      440.50      5.19 o 
  -3   3   8      112.82      119.19      2.37 o 
  -2   3   8      297.39      301.33      3.66 o 
  -1   3   8       53.64       55.96      0.98 o 
   0   3   8        4.64        3.70      0.54 o 
   1   3   8      149.78      163.17      2.20 o 
   2   3   8      261.72      269.41      2.96 o 
   3   3   8       14.10       11.42      1.02 o 
   4   3   8        0.04        0.57      0.77 o 
   5   3   8        0.12        0.82      1.07 o 
  -5   4   8      210.31      226.86      3.97 o 
  -4   4   8      742.90      716.40      8.30 o 
  -3   4   8      205.62      185.97      3.59 o 
  -2   4   8      244.81      230.75      3.12 o 
  -1   4   8        4.80        2.40      0.34 o 
   0   4   8      120.18      120.23      2.40 o 
   1   4   8      288.23      288.76      3.43 o 
   2   4   8      113.38      116.01      4.36 o 
   3   4   8       45.66       46.83      1.67 o 
   4   4   8        0.26        1.08      0.74 o 
   5   4   8        2.62        1.40      1.26 o 
  -5   5   8        6.03        8.49      1.01 o 
  -4   5   8        5.84        2.39      0.66 o 
  -3   5   8       21.78       17.42      1.10 o 
  -2   5   8        2.11        2.20      0.62 o 
  -1   5   8        1.72        3.46      0.54 o 
   0   5   8       78.82       84.72      1.37 o 
   1   5   8      990.35      946.46     11.76 o 
   2   5   8      334.66      322.96      4.86 o 
   3   5   8      255.94      249.92      5.16 o 
   4   5   8       19.02       19.72      1.39 o 
   5   5   8        0.95        0.72      0.97 o 
  -5   6   8       46.75       50.65      1.84 o 
  -4   6   8        4.68        5.12      0.87 o 
  -3   6   8        4.48        5.93      0.95 o 
  -2   6   8        6.26        6.22      0.78 o 
  -1   6   8        1.37        0.88      0.54 o 
   0   6   8      435.76      435.18      5.33 o 
   1   6   8      538.11      520.75      8.59 o 
   2   6   8       80.70       81.65      3.31 o 
   3   6   8        7.45        9.46      1.13 o 
   4   6   8       30.85       33.40      1.95 o 
  -4   7   8       89.33       88.94      3.25 o 
  -3   7   8       41.36       30.32      1.86 o 
  -2   7   8       73.41       67.04      2.10 o 
  -1   7   8      117.01      118.41      2.22 o 
   0   7   8       38.11       37.55      1.64 o 
   1   7   8        8.74       10.59      1.36 o 
   2   7   8       13.85       14.30      1.45 o 
   3   7   8       45.29       50.59      3.21 o 
   4   7   8       25.02       22.12      2.31 o 
  -4   8   8        7.42        7.20      1.43 o 
  -3   8   8       83.41       76.87      2.85 o 
  -2   8   8       76.76       65.05      3.31 o 
  -1   8   8      220.56      231.51      4.14 o 
   0   8   8      193.55      188.34      4.25 o 
   1   8   8        7.27        9.65      1.81 o 
   2   8   8       60.57       55.43      5.04 o 
   3   8   8        3.72        2.66      1.33 o 
  -3   9   8        3.36        2.54      1.15 o 
  -2   9   8        0.35        0.38      0.82 o 
  -1   9   8      621.05      618.53      8.57 o 
   0   9   8      168.98      171.84      4.18 o 
   1   9   8       19.58       18.24      3.29 o 
   2   9   8        0.77        3.36      1.97 o 
   3   9   8       15.41       20.15      2.32 o 
  -2  10   8      122.55      126.80      3.33 o 
  -1  10   8       35.82       38.18      1.86 o 
   0  10   8        0.89        0.44      1.43 o 
   1  10   8        0.04        0.87      1.43 o 
   2  10   8       20.81       17.68      3.23 o 
  -5   0   9        0.18        0.55      1.05 o 
  -3   0   9      334.53      318.66      5.12 o 
  -1   0   9       37.19       38.96      1.43 o 
   1   0   9       37.46       39.12      1.34 o 
   3   0   9     1864.88     1974.00     43.00 o 
   5   0   9       81.75       92.20      5.29 o 
  -5   1   9       42.61       39.42      1.78 o 
  -4   1   9      300.50      308.68      4.39 o 
  -3   1   9     1837.90     1811.13     15.27 o 
  -2   1   9      230.84      226.23      2.66 o 
  -1   1   9      244.75      257.70      2.99 o 
   0   1   9       32.74       38.36      0.65 o 
   1   1   9        0.37        1.36      0.35 o 
   2   1   9       61.07       62.30      1.73 o 
   3   1   9        4.13        3.44      0.65 o 
   4   1   9      209.29      206.13      5.37 o 
   5   1   9       94.71       91.54      3.76 o 
  -5   2   9       66.30       61.88      2.38 o 
  -4   2   9      589.33      578.70      7.73 o 
  -3   2   9       43.79       42.64      1.33 o 
  -2   2   9      360.69      347.96      3.68 o 
  -1   2   9      505.69      490.39      5.49 o 
   0   2   9      310.05      303.98      3.02 o 
   1   2   9       13.20       13.25      0.66 o 
   2   2   9      478.86      498.55      5.08 o 
   3   2   9      182.82      192.66      3.15 o 
   4   2   9        0.11        0.66      0.90 o 
   5   2   9       37.97       40.40      2.64 o 
  -5   3   9        0.76       -0.85      0.72 o 
  -4   3   9        2.12        1.23      0.61 o 
  -3   3   9       41.37       36.17      1.20 o 
  -2   3   9      237.15      240.37      3.43 o 
  -1   3   9      165.91      146.91      1.90 o 
   0   3   9      109.97       98.59      1.93 o 
   1   3   9       32.01       31.74      0.90 o 
   2   3   9     1706.11     1704.25     15.27 o 
   3   3   9       25.87       24.53      1.05 o 
   4   3   9       21.35       18.49      1.75 o 
   5   3   9        0.07        1.35      1.19 o 
  -5   4   9        0.13        0.61      0.78 o 
  -4   4   9       39.95       44.14      1.65 o 
  -3   4   9        0.05       -0.36      0.58 o 
  -2   4   9       21.54       20.72      1.54 o 
  -1   4   9       61.16       66.72      1.19 o 
   0   4   9       81.14       84.29      1.88 o 
   1   4   9      460.81      455.16      8.99 o 
   2   4   9      256.51      247.55      3.52 o 
   3   4   9       46.17       47.11      1.48 o 
   4   4   9      121.37      122.80      3.42 o 
   5   4   9       27.05       26.28      2.31 o 
  -5   5   9      436.51      429.16      6.62 o 
  -4   5   9       37.10       35.38      1.78 o 
  -3   5   9       15.80       16.59      1.21 o 
  -2   5   9        5.75        4.57      0.83 o 
  -1   5   9       48.58       43.77      1.38 o 
   0   5   9      125.24      133.61      2.08 o 
   1   5   9       68.50       67.46      1.79 o 
   2   5   9       43.10       42.63      1.41 o 
   3   5   9       20.18       20.40      1.11 o 
   4   5   9       28.46       30.38      1.97 o 
  -4   6   9        0.60        0.67      0.92 o 
  -3   6   9       87.40       84.59      2.44 o 
  -2   6   9       11.20        7.77      0.92 o 
  -1   6   9       58.67       54.36      1.42 o 
   0   6   9      659.35      650.07      8.84 o 
   1   6   9      262.70      249.11      4.48 o 
   2   6   9       41.28       40.43      1.65 o 
   3   6   9       54.22       53.22      2.38 o 
   4   6   9       46.36       41.74      2.79 o 
  -4   7   9        2.82        1.85      1.12 o 
  -3   7   9       42.59       35.01      2.06 o 
  -2   7   9        9.78        9.02      1.02 o 
  -1   7   9        2.76        3.60      0.77 o 
   0   7   9      150.82      152.62      4.00 o 
   1   7   9      767.59      768.75     12.04 o 
   2   7   9        0.00        0.06      1.13 o 
   3   7   9       59.49       48.28      2.91 o 
   4   7   9        5.05        5.13      1.28 o 
  -3   8   9        0.07        0.83      0.98 o 
  -2   8   9      121.51      120.34      3.33 o 
  -1   8   9      115.45      117.44      2.78 o 
   0   8   9       52.21       48.47      3.12 o 
   1   8   9       15.64       17.11      2.09 o 
   2   8   9        0.53       -1.04      1.58 o 
   3   8   9        9.17        8.25      1.79 o 
  -3   9   9        1.74        0.85      1.04 o 
  -2   9   9      435.55      435.82      7.40 o 
  -1   9   9       69.46       67.45      2.26 o 
   0   9   9      186.33      193.81      7.73 o 
   1   9   9        0.11       -0.54      1.26 o 
   2   9   9       34.20       39.80      4.17 o 
  -1  10   9        2.46        1.67      0.93 o 
   0  10   9       13.63       10.27      2.10 o 
   1  10   9        8.49       12.19      2.19 o 
  -4   0  10      170.21      173.09      3.64 o 
  -2   0  10     2271.76     2211.99     28.02 o 
   0   0  10      922.25      935.54     10.76 o 
   2   0  10        6.46        4.23      1.27 o 
   4   0  10      479.41      512.11     14.25 o 
  -5   1  10       41.30       42.61      1.80 o 
  -4   1  10      183.03      183.48      2.65 o 
  -3   1  10      127.12      129.90      2.32 o 
  -2   1  10      883.88      865.24      7.80 o 
  -1   1  10      151.51      144.00      2.33 o 
   0   1  10        2.79        1.20      0.30 o 
   1   1  10       50.02       52.12      2.04 o 
   2   1  10      118.63      119.43      3.82 o 
   3   1  10      299.28      283.22      6.14 o 
   4   1  10      192.35      199.19      5.29 o 
   5   1  10        2.26        1.81      1.21 o 
  -5   2  10       88.98       89.42      2.50 o 
  -4   2  10       68.57       65.91      1.39 o 
  -3   2  10      138.40      140.31      2.86 o 
  -2   2  10      188.04      177.24      3.52 o 
  -1   2  10       20.43       23.88      0.86 o 
   0   2  10      284.02      287.09      2.69 o 
   1   2  10       68.49       71.57      1.34 o 
   2   2  10      559.66      577.79      7.08 o 
   3   2  10      739.56      750.47     13.05 o 
   4   2  10      160.66      166.15     10.11 o 
   5   2  10       46.87       44.40      2.80 o 
  -5   3  10       27.15       32.05      1.33 o 
  -4   3  10      230.19      212.47      4.63 o 
  -3   3  10      240.01      239.08      4.58 o 
  -2   3  10       35.31       38.27      1.38 o 
  -1   3  10      264.31      248.91      3.32 o 
   0   3  10      110.61      108.75      2.09 o 
   1   3  10      225.53      221.91      2.82 o 
   2   3  10       48.02       44.41      1.40 o 
   3   3  10        0.00        0.07      0.70 o 
   4   3  10       69.13       71.60      3.08 o 
   5   3  10      237.57      232.96     10.11 o 
  -5   4  10       76.25       81.32      2.04 o 
  -4   4  10        4.32        3.78      1.03 o 
  -3   4  10       16.03       15.71      1.14 o 
  -2   4  10      293.67      278.95      4.35 o 
  -1   4  10      951.90      972.52     10.29 o 
   0   4  10       39.96       41.07      1.39 o 
   1   4  10      419.18      417.72      5.33 o 
   2   4  10      305.54      320.37      4.19 o 
   3   4  10       13.13       13.20      1.23 o 
   4   4  10       61.48       64.24      3.76 o 
  -4   5  10        0.25       -0.37      0.80 o 
  -3   5  10        0.66        0.45      0.75 o 
  -2   5  10       13.35       12.03      1.18 o 
  -1   5  10      213.64      205.53      3.39 o 
   0   5  10      432.68      432.43      5.66 o 
   1   5  10      285.81      283.13      4.18 o 
   2   5  10      256.01      259.87      6.13 o 
   3   5  10        0.37        0.87      0.84 o 
   4   5  10       67.72       77.03      3.46 o 
  -4   6  10      101.67      103.43      4.09 o 
  -3   6  10      131.08      127.87      3.05 o 
  -2   6  10       31.07       34.92      1.69 o 
  -1   6  10      196.68      196.71      3.46 o 
   0   6  10      113.94      115.26      2.90 o 
   1   6  10        1.83        1.62      0.70 o 
   2   6  10       62.56       63.60      2.50 o 
   3   6  10       22.61       28.22      1.73 o 
   4   6  10       24.33       25.19      2.17 o 
  -4   7  10        6.03        9.77      1.52 o 
  -3   7  10      280.38      285.44      6.84 o 
  -2   7  10        2.21        1.49      0.79 o 
  -1   7  10       70.73       75.31      1.93 o 
   0   7  10       26.79       27.86      1.96 o 
   1   7  10      173.27      176.47      4.49 o 
   2   7  10        2.33        1.85      1.28 o 
   3   7  10        7.81        4.91      2.21 o 
  -3   8  10       87.02       89.31      3.11 o 
  -2   8  10       53.58       52.40      3.46 o 
  -1   8  10        8.47        9.73      1.03 o 
   0   8  10       87.69       88.13      3.21 o 
   1   8  10      198.27      207.58      9.40 o 
   2   8  10       87.66      100.74      6.02 o 
   3   8  10       88.37       96.07      6.13 o 
  -2   9  10       32.59       36.46      1.85 o 
  -1   9  10        9.56        8.30      1.08 o 
   0   9  10        5.61        3.93      1.54 o 
   1   9  10       48.07       48.39      3.26 o 
   2   9  10        4.31        3.91      2.38 o 
  -5   0  11       63.81       70.40      2.44 o 
  -3   0  11       69.99       69.71      3.84 o 
  -1   0  11      119.30      113.51      2.78 o 
   1   0  11      530.20      523.94      9.25 o 
   3   0  11      230.57      207.92      7.19 o 
  -5   1  11        4.32        3.85      0.68 o 
  -4   1  11      128.05      130.69      1.98 o 
  -3   1  11      163.22      163.01      3.09 o 
  -2   1  11      234.29      231.76      5.15 o 
  -1   1  11      170.85      163.99      2.67 o 
   0   1  11        5.31        2.58      0.43 o 
   1   1  11       45.77       52.79      1.32 o 
   2   1  11        0.89        0.63      0.62 o 
   3   1  11       73.67       74.23      2.83 o 
   4   1  11      234.04      247.62      6.14 o 
  -5   2  11      146.57      149.99      2.46 o 
  -4   2  11        1.69        2.02      0.79 o 
  -3   2  11       13.40       15.31      1.00 o 
  -2   2  11      485.09      492.95      7.99 o 
  -1   2  11      222.13      229.62      3.64 o 
   0   2  11       45.28       37.06      1.00 o 
   1   2  11       17.27       19.73      0.78 o 
   2   2  11        0.78       -0.47      0.53 o 
   3   2  11      205.34      217.29      5.25 o 
   4   2  11       81.39       81.67      3.32 o 
  -5   3  11      180.58      198.45      4.17 o 
  -4   3  11        0.00       -0.31      0.72 o 
  -3   3  11      161.33      156.34      3.51 o 
  -2   3  11       40.93       43.04      1.47 o 
  -1   3  11      882.17      862.39     10.16 o 
   0   3  11       18.77       23.18      1.55 o 
   1   3  11       13.85       15.00      0.73 o 
   2   3  11        0.67        1.62      0.60 o 
   3   3  11       44.52       46.87      2.28 o 
   4   3  11       81.33       83.00      6.35 o 
  -4   4  11        0.82        0.42      0.89 o 
  -3   4  11        6.26        6.35      1.01 o 
  -2   4  11      100.34       91.34      2.41 o 
  -1   4  11      457.78      430.98      7.21 o 
   0   4  11       78.91       77.41      2.20 o 
   1   4  11      129.89      130.33      2.10 o 
   2   4  11        8.58       10.41      0.89 o 
   3   4  11        2.67        1.35      0.82 o 
   4   4  11       17.45       19.90      1.94 o 
  -4   5  11       40.74       42.65      1.97 o 
  -3   5  11        0.13       -0.18      0.70 o 
  -2   5  11      232.00      226.35      4.35 o 
  -1   5  11      392.31      378.43      5.31 o 
   0   5  11      420.42      416.67      6.30 o 
   1   5  11        0.39        0.72      0.63 o 
   2   5  11       57.07       55.02      1.77 o 
   3   5  11       16.66       17.90      1.80 o 
   4   5  11        0.82        0.35      0.96 o 
  -4   6  11        4.13        3.97      1.44 o 
  -3   6  11      111.86      107.30      2.81 o 
  -2   6  11        6.91        6.94      1.16 o 
  -1   6  11        8.52       12.91      2.12 o 
   0   6  11      545.02      555.12      9.22 o 
   1   6  11      224.27      225.27      3.81 o 
   2   6  11       31.19       36.94      2.06 o 
   3   6  11       24.80       27.84      1.75 o 
  -3   7  11       64.95       61.05      2.23 o 
  -2   7  11       24.58       23.54      1.69 o 
  -1   7  11       38.57       37.46      2.35 o 
   0   7  11      116.08      120.98      4.11 o 
   1   7  11      107.40      108.81      3.52 o 
   2   7  11       35.05       31.88      2.58 o 
   3   7  11       85.31      103.26      3.75 o 
  -2   8  11        1.33        3.27      1.36 o 
  -1   8  11        8.21        7.03      1.00 o 
   0   8  11       32.76       31.33      2.14 o 
   1   8  11        0.04        0.77      1.37 o 
   2   8  11       52.76       59.14      4.89 o 
  -1   9  11        9.06       12.76      2.40 o 
   0   9  11       56.40       58.00      3.62 o 
   1   9  11       26.80       26.02      2.68 o 
  -4   0  12      207.16      222.94      3.76 o 
  -2   0  12       75.92       86.20      3.96 o 
   0   0  12      400.95      352.69      5.85 o 
   2   0  12       10.31       11.29      1.69 o 
   4   0  12      276.88      266.35      9.24 o 
  -4   1  12       18.38       17.71      1.09 o 
  -3   1  12        9.19        8.98      0.81 o 
  -2   1  12        0.00       -0.06      0.72 o 
  -1   1  12       24.63       25.18      1.26 o 
   0   1  12       24.19       23.72      1.06 o 
   1   1  12      320.54      314.61      4.50 o 
   2   1  12        2.21        1.69      0.75 o 
   3   1  12       30.17       28.78      2.88 o 
   4   1  12        1.80        2.14      1.38 o 
  -4   2  12      131.28      144.43      3.04 o 
  -3   2  12       90.93       92.33      2.11 o 
  -2   2  12       25.76       26.91      1.08 o 
  -1   2  12      178.72      159.68      3.28 o 
   0   2  12      297.83      277.10      3.69 o 
   1   2  12       29.83       32.98      1.24 o 
   2   2  12       83.01       77.44      2.20 o 
   3   2  12      105.18      117.86      3.67 o 
   4   2  12       12.72       13.17      1.69 o 
  -4   3  12        3.85        4.47      0.93 o 
  -3   3  12       13.11       13.30      2.14 o 
  -2   3  12       27.19       29.49      1.93 o 
  -1   3  12      197.04      169.75      2.81 o 
   0   3  12      176.61      165.19      2.81 o 
   1   3  12        3.83        5.65      0.57 o 
   2   3  12       17.66       19.09      1.22 o 
   3   3  12        5.22        4.57      1.14 o 
   4   3  12       25.05       29.56      2.21 o 
  -4   4  12       19.49       20.30      2.08 o 
  -3   4  12       56.55       54.93      2.12 o 
  -2   4  12       20.19       18.80      1.36 o 
  -1   4  12        1.90        1.66      1.01 o 
   0   4  12      571.63      574.50      7.85 o 
   1   4  12      103.05      106.05      1.90 o 
   2   4  12       53.00       54.17      1.86 o 
   3   4  12        0.43        0.37      0.79 o 
  -4   5  12       18.25       30.65      1.94 o 
  -3   5  12       12.54       17.01      1.40 o 
  -2   5  12        0.04        0.36      0.97 o 
  -1   5  12       19.61       22.69      2.37 o 
   0   5  12       23.92       28.91      1.75 o 
   1   5  12        8.25        7.11      0.67 o 
   2   5  12       57.14       59.29      1.84 o 
   3   5  12        9.95       14.16      1.34 o 
  -3   6  12        0.63        0.14      0.86 o 
  -2   6  12       74.73       63.48      2.17 o 
  -1   6  12       14.07       14.09      1.51 o 
   0   6  12      116.48      114.17      3.50 o 
   1   6  12       40.10       37.39      2.11 o 
   2   6  12       40.06       39.96      2.55 o 
   3   6  12       14.20       16.61      1.48 o 
  -2   7  12      253.40      242.06      6.80 o 
  -1   7  12        5.04        3.19      1.33 o 
   0   7  12      159.85      164.92      4.38 o 
   1   7  12        1.31        0.78      1.11 o 
   2   7  12       43.69       45.17      3.01 o 
  -1   8  12       47.58       42.91      2.49 o 
   0   8  12        0.44        0.78      1.08 o 
   1   8  12      339.62      342.34     13.12 o 
  -3   0  13       99.38       99.25      4.81 o 
  -1   0  13       67.97       60.74      3.11 o 
   1   0  13      284.37      252.64      7.39 o 
   3   0  13        0.84        2.19      1.34 o 
  -4   1  13      168.44      176.44      3.07 o 
  -3   1  13        0.00        1.23      0.98 o 
  -2   1  13      228.73      234.53      5.20 o 
  -1   1  13       16.72       20.68      1.34 o 
   0   1  13      222.25      201.59      4.75 o 
   1   1  13      363.55      352.31      5.01 o 
   2   1  13       40.65       40.90      2.04 o 
   3   1  13        9.99       10.23      1.96 o 
  -4   2  13       40.48       42.06      1.61 o 
  -3   2  13       84.46       83.79      1.85 o 
  -2   2  13        0.14       -0.22      1.21 o 
  -1   2  13      149.70      133.76      3.29 o 
   0   2  13      134.04      123.79      4.69 o 
   1   2  13        1.91        1.71      0.73 o 
   2   2  13       19.84       17.91      1.66 o 
   3   2  13       61.51       65.24      2.78 o 
  -4   3  13        9.43       11.53      1.10 o 
  -3   3  13      119.54      122.64      2.58 o 
  -2   3  13       18.37       16.80      1.19 o 
  -1   3  13      244.93      231.53      5.06 o 
   0   3  13        5.45        5.68      0.86 o 
   1   3  13      240.35      234.21      3.98 o 
   2   3  13      120.02      114.92      3.35 o 
   3   3  13        4.17        3.97      1.14 o 
  -3   4  13       78.50       89.17      2.66 o 
  -2   4  13        0.08        0.83      0.67 o 
  -1   4  13       17.94       12.07      1.41 o 
   0   4  13        0.08       -0.13      0.91 o 
   1   4  13       48.53       49.68      2.08 o 
   2   4  13       39.29       42.14      1.73 o 
   3   4  13       30.73       31.73      2.10 o 
  -3   5  13       78.56       98.09      3.17 o 
  -2   5  13       12.82       12.92      1.66 o 
  -1   5  13      193.76      172.15      4.92 o 
   0   5  13       54.08       46.86      2.99 o 
   1   5  13       23.37       26.47      2.08 o 
   2   5  13      173.14      169.99      3.72 o 
  -2   6  13       21.32       22.24      2.16 o 
  -1   6  13        6.17        5.40      1.43 o 
   0   6  13        2.64        3.69      1.26 o 
   1   6  13      132.23      139.88      4.71 o 
   2   6  13       53.15       57.27      3.18 o 
  -1   7  13        3.10        3.00      1.37 o 
   0   7  13        0.71       -1.24      1.01 o 
   1   7  13        6.32        6.41      1.96 o 
  -2   0  14       52.18       44.20      3.06 o 
   0   0  14       27.77       20.08      1.94 o 
   2   0  14      203.39      203.21      6.87 o 
  -3   1  14      125.10      133.17      4.57 o 
  -2   1  14       68.26       68.59      2.60 o 
  -1   1  14      100.13      103.86      3.00 o 
   0   1  14       11.00        9.21      0.96 o 
   1   1  14       29.18       25.10      1.35 o 
   2   1  14       31.59       33.85      1.93 o 
   3   1  14        9.90       12.41      1.53 o 
  -3   2  14       26.61       28.38      2.42 o 
  -2   2  14       68.82       72.85      2.64 o 
  -1   2  14       72.37       80.59      2.54 o 
   0   2  14       15.32       11.27      1.07 o 
   1   2  14       36.17       33.04      1.88 o 
   2   2  14      113.33      112.42      3.63 o 
   3   2  14        3.79        3.75      1.14 o 
  -3   3  14      143.30      146.92      2.74 o 
  -2   3  14       12.82       16.64      1.17 o 
  -1   3  14       35.47       33.00      2.99 o 
   0   3  14       31.26       22.62      2.58 o 
   1   3  14        6.05        1.31      1.13 o 
   2   3  14       39.89       42.74      2.14 o 
  -3   4  14       37.25       35.71      1.76 o 
  -2   4  14       86.30       81.33      3.06 o 
  -1   4  14        0.05       -0.78      0.83 o 
   0   4  14      120.94      116.51      6.07 o 
   1   4  14       16.35       20.78      1.67 o 
   2   4  14       10.94       10.16      2.34 o 
  -2   5  14       82.72       89.12      9.34 o 
  -1   5  14        3.02        2.16      1.15 o 
   0   5  14      132.94      133.36      7.77 o 
   1   5  14        7.32        7.20      1.45 o 
  -1   6  14        8.80        9.18      1.64 o 
   0   6  14        1.71        3.45      1.34 o 
   1   6  14        0.01       -1.23      1.15 o 
  -3   0  15      128.96      148.02      6.32 o 
  -1   0  15      148.32      162.20      5.71 o 
   1   0  15        1.16        0.14      1.12 o 
  -2   1  15       32.92       38.75      2.10 o 
  -1   1  15       27.37       29.08      1.68 o 
   0   1  15        6.24        6.52      1.23 o 
   1   1  15       38.45       41.32      3.67 o 
   2   1  15       38.83       36.75      2.06 o 
  -2   2  15        2.49        1.81      1.07 o 
  -1   2  15       28.83       26.86      2.68 o 
   0   2  15        6.95        2.99      1.60 o 
   1   2  15       12.71       12.47      2.16 o 
   2   2  15        2.33        5.32      1.16 o 
  -2   3  15       85.04      104.29      5.47 o 
  -1   3  15        0.18       -1.77      1.18 o 
   0   3  15       14.91       16.95      2.50 o 
   1   3  15       16.39       21.18      2.67 o 
  -1   4  15       84.72       93.40      3.24 o 
   0   4  15        6.96        9.09      1.07 o 
   1   4  15       40.78       49.60      3.93 o 
   0   0  16       24.83       23.05      2.22 o 
  -1   1  16        0.07       -0.17      1.29 o 
   0   1  16        0.01        1.30      1.41 o 
  -1   2  16        9.16        4.81      1.72 o 
   0   2  16       85.26       95.11      4.84 o 
                                                 
